# Supplementary material for: High Oxygen Shocking Reduces Postharvest Disease and Maintains Satisfying Quality in Fresh Goji Berries during Cold Storage by Affecting Fungi Community Composition
Source: Foods. 2023 Jun 29;12(13):2548. doi: 10.3390/foods12132548 (PMC10341370; doi:10.3390/foods12132548)
Supplement: Supplementary file 1 [file foods-12-02548-s001.zip]

Archive with 1 entries (1 files):
- foods-2448709-supplementary.pdf
